# Supplementary material for: Whole Genome Sequencing Reveals Presence of High-Risk Global Clones of Klebsiella pneumoniae Harboring Multiple Antibiotic Resistance Genes in Multiple Plasmids in Mwanza, Tanzania
Source: Microorganisms. 2022 Dec 2;10(12):2396. doi: 10.3390/microorganisms10122396 (PMC9785957; doi:10.3390/microorganisms10122396)
Supplement: Supplementary file 1 [file microorganisms-10-02396-s001.zip]

Archive with 1 entries (1 files):
- microorganisms-2021208-supplementary.pdf
